# Supplementary material for: The transcriptional cofactor TRIM33 prevents apoptosis in B lymphoblastic leukemia by deactivating a single enhancer
Source: eLife. 2015 Apr 28;4:e06377. doi: 10.7554/eLife.06377 (PMC4409649; doi:10.7554/eLife.06377)
Supplement: Supplementary file 1. — B-ALL shRNA screen data. DOI: http://dx.doi.org/10.7554/eLife.06377.019 [file elife06377s001.xlsx]

## Sheet: Sheet1
shRNA	GFP% day 2	GFP% day 12	day 12/day 2
Hdac3.1491	26.68	0.2	0.00749625
Trim33.1272	28.73	0.32	0.0111382
Supt16h.1672	17.5	0.2	0.0114286
Wdr5.2837	14.3	0.2	0.013986
Cbx3.882	12.66	0.2	0.0157978
Supt16h.1945	16.44	0.32	0.0194647
Brd4.2097	9.96	0.2	0.0200803
Brd4.523	14.3	0.29	0.0202797
Rpa3.457	9.58	0.2	0.0208768
Hcfc1.8014	9.17	0.2	0.0218103
Trim33.3977	38.26	0.84	0.021955
Hcfc1.7430	9.07	0.2	0.0220507
Hdac3.987	8.98	0.2	0.0222717
Polr2b.2176	8.97	0.2	0.0222965
Taf3.1315	9.5	0.22	0.0231579
Prkaa2.2299	8.6	0.2	0.0232558
Rnf20.1295	7.96	0.2	0.0251256
Brd4.552	8.1	0.21	0.0259259
Wdr5.1765	17.3	0.47	0.0271676
Ssrp1.975	13.02	0.36	0.0276498
Trim33.3855	19.52	0.55	0.0281762
Rbbp5.2248	11.2	0.32	0.0285714
Taf1.5030	21.2	0.67	0.0316038
Smarca4.5466	6.4	0.21	0.0328125
Brd4.1448	11.5	0.38	0.0330435
Hcfc1.4648	5.97	0.2	0.0335008
Hcfc1.812	5.97	0.2	0.0335008
Hdac7.560	5.83	0.2	0.0343053
Cxxc1.359	6.86	0.24	0.0349854
Smarca4.4935	8.6	0.32	0.0372093
Polr2b.489	16.8	0.63	0.0375
Whsc1.3055	7.2	0.27	0.0375
Chaf1b.367	6.12	0.23	0.0375817
Sp100.716	20.1	0.85	0.0422886
Smarca4.3232	10.11	0.43	0.0425321
Dnmt1.1137	10.4	0.45	0.0432692
Jmjd1b.3708	5.3	0.24	0.045283
Smarca4.3364	9.6	0.44	0.0458333
Smarca5.1264	13.3	0.62	0.0466165
Rnf20.3718	11.4	0.56	0.0491228
Wdr5.501	12.3	0.63	0.0512195
H2afz.823	6.32	0.33	0.0522152
Trim28.2866	18.71	0.99	0.0529129
Setdb1.2174	6.2	0.35	0.0564516
Hdac3.1037	8.1	0.48	0.0592593
Wdr82.3590	30.5	1.81	0.0593443
Ube2a.142	11.6	0.7	0.0603448
Hcfc1.7506	8.26	0.5	0.0605327
Hdac7.836	11.68	0.72	0.0616438
Myst1.1250	16.7	1.04	0.0622754
Cxxc1.1889	14.16	0.89	0.0628531
Taf3.1009	14.2	0.9	0.0633803
Jmjd1c.3196	16.87	1.11	0.0657973
Mta1.213	11.2	0.74	0.0660714
Morf4l1.1245	8.2	0.56	0.0682927
Brd9.1174	24.94	1.8	0.0721732
Dnmt1.4462	12.9	0.95	0.0736434
Trim28.2633	18.28	1.36	0.0743982
Usp51.2114	20.9	1.58	0.0755981
Polr2b.3651	5.9	0.45	0.0762712
Chd8.434	10.94	0.85	0.0776965
Ssrp1.577	10.7	0.85	0.0794393
Rnf20.3277	9.92	0.79	0.0796371
Brd4.632	14.96	1.26	0.0842246
Hdac3.854	15.4	1.32	0.0857143
Trim33.1776	10.85	1.02	0.0940092
Taf1.928	15.2	1.48	0.0973684
Ep400.4001	6.34	0.62	0.0977918
Dnmt3b.579	10.51	1.05	0.0999049
Fbxl19.2841	8.76	0.89	0.101598
Dnmt1.828	9.58	0.99	0.10334
Whsc1l1.1653	8.9	0.92	0.103371
Whsc1l1.1653	8.9	0.92	0.103371
Ssrp1.306	12.8	1.37	0.107031
Trim28.2869	25.87	2.8	0.108233
Ep300.7826	14.9	1.62	0.108725
Taf3.2951	9.2	1.04	0.113043
Hira.2318	8.8	1.01	0.114773
Taf3.3182	10.5	1.22	0.11619
Jmjd1c.6346	14.94	1.74	0.116466
Chd9.1402	7.7	0.9	0.116883
Sin3a.3537	10.7	1.26	0.117757
Supt16h.2999	5.99	0.73	0.12187
Smarca4.3633	20.08	2.56	0.12749
Eed.1820	8.6	1.1	0.127907
Smarcd3.1708	6.88	0.9	0.130814
Whsc1.818	17.2	2.28	0.132558
H2afz.692	14.7	1.97	0.134014
Chd8.4169	16.9	2.35	0.139053
Atrx.6144	9.82	1.39	0.141548
Suz12.1842	12.7	1.85	0.145669
Cbx3.1735	12.31	1.82	0.147847
Jmjd1c.6050	16.2	2.46	0.151852
Jmjd1c.4221	23.6	3.6	0.152542
Padi4.1914	7.8	1.19	0.152564
Supt16h.2037	17.3	2.77	0.160116
Trim33.4311	20.96	3.37	0.160782
Hdac7.3429	14.6	2.38	0.163014
Rnf20.948	12.01	1.97	0.16403
Ep300.3850	10.3	1.7	0.165049
Cbx7.2006	5.7	0.95	0.166667
Ep400.10270	10.47	1.77	0.169054
Chaf1a.166	5.86	1	0.170648
Psip1.763	13.1	2.24	0.170992
Pcgf2.1013	7.3	1.26	0.172603
Ep300.8647	30.1	5.29	0.175748
Jmjd5.1291	9.46	1.68	0.17759
Chd4.3772	13.1	2.4	0.183206
Cbx3.1206	8.31	1.56	0.187726
Evi1.1371	18.67	3.58	0.191751
Setdb1.3684	10.9	2.17	0.199083
Mll3.5304	12.03	2.4	0.199501
H2afz.508	11.1	2.24	0.201802
Prmt7.88	13.8	2.83	0.205072
Myst3.3127	11.4	2.38	0.208772
Ssrp1.897	11.5	2.43	0.211304
Ehmt1.3003	13.1	2.77	0.21145
Brd1.287	11.22	2.4	0.213904
Chd8.3265	11.2	2.42	0.216071
Smarcc2.1941	13.2	2.88	0.218182
Hdac5.2412	7.96	1.74	0.218593
Cbx5.5707	15.37	3.36	0.218608
Mll2.12943	16.1	3.52	0.218634
Mll5.4748	11.2	2.45	0.21875
Fkbp2.581	7.91	1.74	0.219975
Zmynd11.642	8.16	1.8	0.220588
Smarcd1.1858	13.6	3.01	0.221324
Setd4.1517	14.3	3.19	0.223077
Suz12.1676	14.4	3.22	0.223611
Suv420h1.1327	9.6	2.17	0.226042
Dot1.1028	10.16	2.31	0.227362
Baz2b.5935	16.7	3.8	0.227545
SETD5.3997	15.8	3.65	0.231013
Fbx110.3145	8.87	2.07	0.233371
Smarce1.2593	14.5	3.41	0.235172
Brd3.298	24.95	5.9	0.236473
Fbxl19.1945	12.2	2.94	0.240984
Suv420h1.3263	11.4	2.75	0.241228
Ezh2.781	5.24	1.27	0.242366
Chaf1b.1223	11.44	2.78	0.243007
Brd8.1900	16.83	4.1	0.243613
Sin3b.188	5.3	1.31	0.24717
Dnmt3a.1669	9.87	2.47	0.250253
Psip1.2652	14.4	3.63	0.252083
Mta2.924	16.2	4.09	0.252469
Jmjd1a.3518	11.36	2.88	0.253521
Atrx.2490	12.5	3.18	0.2544
Setd1b.4522	10.96	2.84	0.259124
Evi1.2720	8.77	2.29	0.261117
Jmjd5.18	6.3	1.67	0.265079
Sirt6.83	5.2	1.38	0.265385
Brd8.3865	13.8	3.7	0.268116
Ep300.5490	28.4	7.71	0.271479
Rnf20.420	7.9	2.16	0.273418
Kat5.1387	6.53	1.79	0.274119
Brd9.1651	9.28	2.6	0.280172
Trim28.1180	21.24	5.96	0.280603
Prmt8.667	21.01	5.9	0.280819
Hira.223	6.82	1.92	0.281525
Evi1.649	9.44	2.68	0.283898
Myst2.3099	26.2	7.5	0.28626
Morf4l1.639	17	4.98	0.292941
Chd1.2959	12.87	3.79	0.294483
Ing2.1824	5.74	1.72	0.299652
Mta3.222	6.7	2.03	0.302985
Men1.1457	10.7	3.29	0.307477
Wdr82.4023	14.8	4.56	0.308108
Ep400.6158	5.82	1.8	0.309278
Eed.710	8.93	2.81	0.31467
Jmjd1c.649	9.71	3.07	0.316169
Sp100.269	10.05	3.2	0.318408
Brdt.602	20.94	6.7	0.319962
Carm1.1222	5.61	1.8	0.320856
Tet3.7127	11.4	3.67	0.32193
Suv39h2.1871	6.4	2.07	0.323437
Jmjd2d.301	5.03	1.64	0.326044
Dmap1.1355	11.51	3.78	0.32841
Ehmt1.920	8.78	2.92	0.332574
Mds1.874	7.8	2.62	0.335897
Dnmt3b.2218	9.58	3.25	0.339248
Morf4l1.603	5.8	1.97	0.339655
Ezh1.73	14.01	4.83	0.344754
Hdac11.2025	5.1	1.77	0.347059
Suv420h2.825	11.6	4.05	0.349138
Jarid1a.6729	7.21	2.52	0.349515
Jmjd2b.4018	6.3	2.21	0.350794
Brd9.570	33.28	11.7	0.351562
Nap1l2.819	17.7	6.23	0.351977
Fkbp5.3272	8.84	3.13	0.354072
Suz12.909	12.8	4.54	0.354687
Usp27x.1408	11.95	4.25	0.355649
Cbx2.3537	8.8	3.14	0.356818
Paxip1.3203	10.9	3.9	0.357798
Jarid1b.1671	9.4	3.37	0.358511
Dmap1.1487	7.33	2.64	0.360164
Kat2b.3766	14.97	5.44	0.363393
Smarca2.274	12.6	4.58	0.363492
Sirt2.735	13.3	4.85	0.364662
Smarcd1.1738	11.6	4.28	0.368966
Dnmt3b.275	10.43	3.85	0.369128
Cbx3.1719	10.6	3.95	0.372642
Ep300.754	25.7	9.58	0.372763
Smyd3.1506	6.7	2.51	0.374627
Gtf3c4.2605	7.3	2.75	0.376712
Kat5.1193	5.3	2	0.377358
Pcgf2.801	7.6	2.87	0.377632
Tet2.2696	8.02	3.12	0.389027
Cbx3.1339	17.24	6.76	0.392111
Myst1.643	11.6	4.58	0.394828
Atm.5616	10.2	4.05	0.397059
Cbx2.2033	16.63	6.63	0.398677
Fbxl11.7145	22.47	8.98	0.399644
Hdac1.1065	5.93	2.37	0.399663
Prmt3.1839	8.4	3.38	0.402381
Whsc1l1.1307	14.44	5.83	0.40374
Whsc1l1.1307	14.44	5.83	0.40374
Smarca2.861	10.6	4.28	0.403774
Brd3.411	14.94	6.04	0.404284
SETD5.4916	7.3	2.96	0.405479
Dot1.5181	11.76	4.8	0.408163
Brd9.841	6.85	2.8	0.408759
Carm1.1614	5.12	2.1	0.410156
Brwd3.5477	14.87	6.1	0.410222
Whsc1.812	14.5	5.95	0.410345
Chd3.3249	7.94	3.27	0.411839
Myst3.3485	9.7	4.01	0.413402
Supt16h.2827	11.95	4.97	0.4159
Kat2b.3228	6.03	2.51	0.416252
Gtf3c4.2358	9.3	3.9	0.419355
Prdm1.862	12.2	5.13	0.420492
Atad2.3568	11.1	4.69	0.422523
Parp2.1429	6.8	2.88	0.423529
Kat2a.542	5.3	2.25	0.424528
Atr.1239	12.8	5.45	0.425781
Sin3a.4729	5.7	2.43	0.426316
Suv39h1.1471	12.2	5.23	0.428689
Mll2.5430	13.9	5.98	0.430216
Setd7.5940	8.2	3.53	0.430488
Ube2e1.1126	7.6	3.28	0.431579
Smarcd1.986	15.3	6.61	0.432026
Prmt7.1284	9.9	4.29	0.433333
Chd4.3423	12.02	5.21	0.433444
Brpf3.5605	9.9	4.3	0.434343
Parp2.905	9.2	4	0.434783
Ehmt2.2014	21.55	9.38	0.435267
Hdac3.161	18.53	8.07	0.43551
Myst3.6844	18.1	7.89	0.435912
Brd2.813	7.7	3.36	0.436364
Sin3b.381	7.1	3.12	0.439437
Jmjd6.530	5.4	2.38	0.440741
Hdac11.2461	11.2	4.94	0.441071
Ncoa3.7494	16.1	7.18	0.445963
Ube2b.2075	12.4	5.58	0.45
Eed.1083	22.58	10.2	0.451727
Ube2b.776	10.2	4.61	0.451961
Sin3b.475	8.5	3.85	0.452941
Dnmt3l.306	9.05	4.1	0.453039
Smyd3.306	14.2	6.5	0.457746
Asxl1.4792	10.3	4.72	0.458252
Jarid2.3219	5.31	2.44	0.45951
Jarid2.2191	9.9	4.56	0.460606
Kat2a.1771	5.2	2.42	0.465385
Brd1.4229	11.8	5.5	0.466102
Fkbp2.213	14.15	6.61	0.467138
Kat2b.2624	8.9	4.24	0.476404
Bmi1.2404	16.62	7.96	0.478941
Brd3.4162	17.91	8.58	0.479062
Fbxl11.1840	18.63	8.94	0.479871
Dmap1.518	7.46	3.58	0.479893
Cxxc1.2034	8.93	4.3	0.481523
Pbrm1.3412	19.67	9.5	0.482969
Prmt6.1983	17.7	8.56	0.483616
Fkbp2.532	10.54	5.1	0.483871
Atad2.3875	9.4	4.55	0.484043
Ring1.260	9.1	4.44	0.487912
Wbp7.3029	7.8	3.81	0.488462
Brwd3.2621	16.1	7.9	0.490683
Fkbp5.2813	8.7	4.27	0.490805
Smarce1.2121	15.7	7.73	0.492357
Chd4.2060	12.3	6.06	0.492683
Gtf3c4.3160	7.66	3.78	0.493473
Nap1l1.2470	23.04	11.4	0.494792
Setd7.4328	20.7	10.3	0.497585
Cecr2.4830	24.62	12.3	0.499594
Brd9.1362	16.76	8.4	0.501193
Cbx1.1099	7.2	3.64	0.505556
Setd4.506	22.9	11.6	0.50655
Smarca2.712	6.44	3.28	0.509317
Rnf20.3244	19.1	9.74	0.509948
Jmjd2d.450	10.4	5.31	0.510577
Whsc1.3056	15.9	8.14	0.51195
Myst2.176	19.7	10.1	0.51269
Ash2l.948	7.47	3.83	0.512718
Myst3.4554	19.5	10	0.512821
Cecr2.7180	20.4	10.5	0.514706
Nap1l3.2498	9.5	4.93	0.518947
Eed.1397	9.87	5.15	0.521783
Trim66.5864	37.67	19.7	0.522963
Trim24.3970	13.28	6.95	0.523343
Setd7.5342	15.2	7.96	0.523684
Fbxl19.3203	15.26	8.01	0.524902
Trim33.1648	5.13	2.7	0.526316
Chd8.5352	12.42	6.54	0.52657
Ube2e1.858	20.5	10.8	0.526829
Mll1.13303	5.9	3.11	0.527119
Prkaa1.1981	12.6	6.68	0.530159
Tet1.5904	8.6	4.56	0.530233
Taf1.3994	18.7	10	0.534759
Sfmbt1.2421	13.2	7.06	0.534848
Prdm1.3709	22.6	12.1	0.535398
Prmt2.151	9.7	5.21	0.537113
Brd2.3396	14.3	7.69	0.537762
Sin3b.338	6.5	3.5	0.538462
Mbd4.434	17.1	9.22	0.539181
Zmynd8.879	35.78	19.3	0.539407
Prmt7.2135	10.6	5.73	0.540566
Smyd4.693	13.3	7.21	0.542105
Phf8.2131	10.9	5.95	0.545872
Prmt6.2355	23.4	12.8	0.547009
Hdac5.2886	10.3	5.64	0.547573
Mta2.2013	11.7	6.41	0.547863
Ep400.6033	12.7	6.98	0.549606
Setd1a.388	14.3	7.86	0.54965
Suv39h2.1395	6.7	3.7	0.552239
Sfmbt1.868	11.1	6.13	0.552252
Baz2a.3748	21.5	11.9	0.553488
Brd7.1965	22.3	12.4	0.556054
Jmjd6.956	12.2	6.79	0.556557
Parp1.1623	12.5	6.96	0.5568
Hdac9.1236	10.4	5.8	0.557692
Ezh1.4104	8.2	4.58	0.558537
Zmynd11.437	13.22	7.4	0.559758
Hdac9.1449	8.6	4.82	0.560465
Ube2a.1206	13.5	7.58	0.561481
Fkbp1a.646	24.43	13.8	0.564879
Usp27x.3593	12.5	7.1	0.568
Hdac10.2041	8.32	4.73	0.56851
Mll5.726	18.8	10.7	0.569149
Brwd3.3486	25.64	14.6	0.569423
Wdr5.1321	13.3	7.63	0.573684
Mds1.764	12.7	7.31	0.575591
Trim66.3444	10.31	5.95	0.57711
Prdm4.3391	13.9	8.09	0.582014
Brd9.1416	9.77	5.7	0.583419
Setd1b.3553	17.1	9.98	0.583626
Brd8.2410	18.33	10.7	0.583742
Brd2.3011	20.03	11.7	0.584124
Atad2b.5484	27.3	15.99	0.585714
Dub2a.1334	6.87	4.03	0.586608
Morf4l1.1034	27.1	15.9	0.586716
Parp2.946	8.4	4.94	0.588095
Setd3.2395	20.4	12	0.588235
Mbd2.1545	22.53	13.3	0.590324
Setd1b.4699	13.2	7.82	0.592424
Setd1b.4520	15.6	9.27	0.594231
Brpf3.1872	10.01	5.97	0.596404
Fbxl11.663	10.82	6.5	0.600739
Baz2a.2365	10.8	6.5	0.601852
Zmynd11.734	7.04	4.24	0.602273
Baz2a.5116	13.1	7.9	0.603053
Mll5.1246	22.1	13.4	0.606335
Trim28.1417	17.07	10.4	0.609256
H2afz.937	7.5	4.57	0.609333
Atad2b.6846	14.2	8.66	0.609859
Prdm10.1348	8.9	5.43	0.610112
Smarca1.1430	6.5	3.97	0.610769
Ehmt2.724	19.1	11.7	0.612565
Trim24.3357	11.57	7.1	0.613656
Tet2.6327	8.7	5.34	0.613793
Trim66.3607	7.61	4.68	0.61498
Prkaa1.145	5.3	3.26	0.615094
Sirt3.1002	9.33	5.74	0.61522
Sirt7.1677	7.2	4.45	0.618056
Brpf3.3152	21.34	13.2	0.618557
Fkbp2.195	10.68	6.61	0.618914
Atad2b.1888	17.4	10.8	0.62069
Chd2.3984	10.23	6.37	0.622678
Mbd1.1856	11.97	7.48	0.624896
L3mbtl.373	8.42	5.27	0.625891
Aof2.2435	18.2	11.4	0.626374
Mbd2.1763	12.9	8.09	0.627132
Brpf1.1640	5.1	3.2	0.627451
Kat2a.2053	8.7	5.46	0.627586
Jmjd2a.1474	13.2	8.39	0.635606
Jmjd2a.424	6.61	4.21	0.636914
Brdt.664	40.83	26.02	0.637277
Jmjd2a.663	9.63	6.14	0.637591
Usp22.2382	13.2	8.46	0.640909
Prmt8.455	16.5	10.6	0.642424
Nap1l2.1093	10.95	7.05	0.643836
Prkaa1.3635	16.3	10.5	0.644172
Phip.3809	15.78	10.2	0.646388
Mta1.1147	16.7	10.8	0.646707
Mbd4.1027	7.4	4.79	0.647297
Cbx2.3706	11.02	7.16	0.649728
Brwd3.5109	20.31	13.2	0.649926
Prmt6.1493	18.6	12.1	0.650538
Whsc1l1.276	24.4	15.9	0.651639
Whsc1l1.276	24.4	15.9	0.651639
Dnmt3b.958	6.45	4.21	0.652713
Prdm11.1844	5.02	3.28	0.653386
Fbxl11.7144	12.97	8.51	0.65613
Usp51.737	14.4	9.45	0.65625
Fbxl10.356	13.53	8.88	0.656319
Jarid1b.2176	11.1	7.29	0.656757
Hdac9.2070	21.9	14.5	0.6621
Fkbp5.1219	12.1	8.06	0.666116
Gtf3c4.2444	8.93	5.97	0.668533
Usp51.2109	30.2	20.2	0.668874
Prkaa2.6849	11.2	7.5	0.669643
Ino80.1194	8.58	5.76	0.671329
Smyd2.640	11.1	7.46	0.672072
Suv39h1.1827	7.1	4.78	0.673239
Suv420h1.3357	17.5	11.8	0.674286
Prmt7.23	9.5	6.41	0.674737
Suv420h1.1112	18.96	12.8	0.675105
Dnmt3l.1333	11.1	7.5	0.675676
Wdr5.502	14.3	9.67	0.676224
Ehmt2.3202	18.58	12.6	0.678149
Brwd1.447	7.81	5.3	0.678617
Hat1.866	10.43	7.13	0.683605
Prkcd.441	6.3	4.31	0.684127
Cbx7.1633	8.93	6.11	0.684211
Mta3.553	12.8	8.76	0.684375
Baz2b.5094	28.2	19.3	0.684397
Usp22.2760	8.6	5.9	0.686047
Setdb1.1925	17.3	11.9	0.687861
Sirt1.1921	8.3	5.76	0.693976
Sp110.523	14.65	10.2	0.696246
Mbd3.1551	12.5	8.72	0.6976
Prdm1.2964	18.6	13	0.698925
Jmjd4.3327	12.03	8.41	0.699086
Hdac7.2255	6.85	4.8	0.70073
Fkbp5.628	13.23	9.29	0.702192
Ezh2.1678	18.21	12.8	0.70291
Jhdm1d.8524	14.5	10.2	0.703448
Myst1.1302	16.7	11.8	0.706587
Prdm11.3215	14.8	10.5	0.709459
Whsc1l1.524	15.2	10.8	0.710526
Whsc1l1.524	15.2	10.8	0.710526
Setd7.7009	9.9	7.04	0.711111
Mecp2.7745	7.03	5	0.711238
Zmynd11.1088	8.43	6	0.711744
Trim24.3642	45.6	32.6	0.714912
Hat1.290	13.92	9.97	0.716236
Mbd3.1147	10.4	7.46	0.717308
Hdac11.2460	11.33	8.17	0.721094
Brwd3.5947	9.43	6.8	0.721103
Prkaa2.6172	17.6	12.7	0.721591
Ehmt2.1880	12.74	9.2	0.722135
Jmjd4.2749	11.96	8.64	0.722408
Prkaa1.3080	9.1	6.61	0.726374
Sirt1.2191	17.6	12.8	0.727273
Brwd3.1311	11.13	8.1	0.727763
Hdac9.2031	16.21	11.8	0.727946
Prdm2.5781	12.9	9.4	0.728682
Baz1b.6371	6.37	4.65	0.729984
Hat1.638	14.52	10.6	0.730028
Dnmt3b.3085	6.3	4.6	0.730159
Prdm4.3139	12.7	9.28	0.730709
Jarid1b.4527	10.7	7.83	0.731776
Sfmbt1.2018	6.8	4.98	0.732353
Eed.949	8.96	6.59	0.735491
Hdac8.296	11	8.14	0.74
Dmap1.439	6.4	4.74	0.740625
Sp100.544	23.34	17.3	0.741217
Cxxc1.2133	12.02	8.93	0.742928
Fbxl10.3145	10.66	7.92	0.742964
Chd9.9352	12.61	9.37	0.743061
Cecr2.5968	19.98	14.9	0.745746
Dub2a.769	9.78	7.3	0.746421
Jarid1a.10299	16.6	12.4	0.746988
Smarca1.1401	7.9	5.91	0.748101
Ehmt1.386	29.49	22.1	0.749407
Men1.2707	12.3	9.22	0.749593
Mll1.11050	12.4	9.3	0.75
Pcmt1.946	16.4	12.3	0.75
Brpf3.5877	17.04	12.8	0.751174
Wbp7.6965	14.3	10.8	0.755245
Baz1b.801	12.22	9.27	0.758592
Cbx1.1053	15.5	11.8	0.76129
Baz2b.5937	33.1	25.2	0.761329
Chd5.2900	18.9	14.4	0.761905
Smarca2.263	13.5	10.3	0.762963
Brpf3.5616	22.8	17.4	0.763158
Myst3.2590	15.7	12	0.764331
Jmjd2c.3112	25.2	19.3	0.765873
Aurkb.917	10.98	8.41	0.765938
Jmjd2c.1217	16.8	12.9	0.767857
Sfmbt2.5673	16.8	12.9	0.767857
Ube2e1.1041	23.3	17.9	0.76824
Pcmt1.1259	15.6	12	0.769231
Mbd2.1823	16.5	12.7	0.769697
Mll3.6232	13.5	10.4	0.77037
Prdm4.1943	16.6	12.8	0.771084
Mll2.6153	11.76	9.08	0.772109
Ube2b.1626	20.2	15.6	0.772277
Ezh2.1370	11.12	8.59	0.772482
Rnf2.2875	11.9	9.21	0.77395
Usp27x.2829	14.7	11.4	0.77551
Jmjd2c.3541	17.5	13.6	0.777143
Brd1.2096	19.3	15	0.777202
Chd1.2443	17.2	13.4	0.77907
Jmjd1b.5309	8.76	6.84	0.780822
Luci.1309	5.43	4.25	0.782689
Brpf3.3195	10.2	8	0.784314
Phf8.1420	21.4	16.8	0.785047
Prdm13.554	6.2	4.87	0.785484
Hdac6.530	23.01	18.1	0.786615
Ezh2.2253	24.01	18.9	0.787172
Hells.977	6.04	4.76	0.788079
Dub2a.1444	11.02	8.69	0.788566
Pbrm1.4152	19.14	15.1	0.788924
Dot1l.602	8.86	7.01	0.791196
Dnmt3a.16	6.58	5.22	0.793313
Carm1.892	9.4	7.46	0.793617
Phf2.1851	17.5	13.9	0.794286
Chd7.6498	13.2	10.5	0.795455
Jmjd6.1391	10.4	8.28	0.796154
Hdac4.431	15.92	12.7	0.797739
Evi1.1978	7.99	6.39	0.79975
Setd4.1209	11.6	9.28	0.8
Jarid1c.5632	9.1	7.32	0.804396
Brpf1.2430	24.6	19.8	0.804878
Nap1l3.779	15.9	12.8	0.805031
Sfmbt1.1345	20.6	16.6	0.805825
Ep400.7238	23.41	18.9	0.807347
Srcap.2697	7.5	6.06	0.808
Baz2a.3772	24.7	19.96	0.808097
Chd2.8913	17.3	14	0.809249
Whsc1l1.373	22.7	18.4	0.810573
Whsc1l1.373	22.7	18.4	0.810573
Smyd2.334	14.9	12.1	0.812081
Sirt3.993	8.4	6.83	0.813095
Sfmbt2.602	19.5	15.9	0.815385
Ash2l.805	14.56	11.9	0.817308
Atad2.900	12.6	10.3	0.81746
Carm1.1454	6.2	5.08	0.819355
Clock.1387	7.33	6.01	0.819918
Prdm15.958	5.1	4.19	0.821569
Pcmt1.620	9.4	7.73	0.82234
Hdac10.2307	15.52	12.8	0.824742
Ube2e1.1357	27.5	22.7	0.825455
Sp100.934	38.16	31.5	0.825472
Suz12.3979	15.5	12.8	0.825806
Ube2a.786	14.4	11.9	0.826389
Atad2.5263	33.95	28.1	0.827688
prdm8.599	11.4	9.44	0.82807
Baz2a.8224	12.8	10.6	0.828125
Usp27x.2922	12.8	10.6	0.828125
Cbx2.3620	7.4	6.13	0.828378
Brwd1.408	17.47	14.5	0.829994
Fkbp1a.854	26.81	22.3	0.831779
Ehmt1.66	12.74	10.6	0.832025
Chd6.4698	12.6	10.5	0.833333
Sp100.459	30.39	25.37	0.834814
Clock.4461	12.67	10.6	0.836622
Pbrm1.6936	31.91	26.7	0.836728
Smarcc2.2235	14.7	12.3	0.836735
Cbx5.4508	17.07	14.3	0.837727
Cbx8.136	17.54	14.7	0.838084
Ncoa3.3885	13.6	11.4	0.838235
Hells.1703	6.2	5.2	0.83871
Brpf1.236	15.36	12.9	0.839844
Brwd1.350	16.1	13.55	0.841615
Cxxc1.68	21.53	18.2	0.845332
Ezh2.556	6.42	5.44	0.847352
Smarca5.4421	10.4	8.83	0.849038
Brd7.787	17.43	14.8	0.849111
Jarid1a.2826	8.61	7.33	0.851336
Jmjd6.1633	26.4	22.5	0.852273
Fkbp5.2613	26.86	22.9	0.852569
Kat2a.2201	9	7.68	0.853333
Ezh1.4105	10.91	9.31	0.853346
Jarid1b.4339	11.95	10.2	0.853556
Hdac7.1293	17.1	14.6	0.853801
Smarcd3.518	17.1	14.6	0.853801
Jarid2.1699	13.8	11.8	0.855072
Ube2b.2079	15.9	13.6	0.855346
Ctsl.1942	16.6	14.2	0.855422
Brd1.286	18.1	15.5	0.856354
Smarca1.3418	12.1	10.4	0.859504
Fkbp5.595	13.36	11.5	0.860778
Jhdm1d.2209	11.6	10	0.862069
Ezh2.2124	23.42	20.2	0.862511
Tet3.430	15.5	13.4	0.864516
Hells.1094	15.8	13.7	0.867089
Pbrm1.2922	21.32	18.5	0.86773
Mds1.651	17.95	15.6	0.869081
Mbd3.1452	16.9	14.7	0.869822
Nap1l2.1750	23.02	20.1	0.873154
Ube2a.1411	9.4	8.21	0.873404
Cbx1.1210	15.3	13.4	0.875817
Ezh1.68	12.32	10.8	0.876623
Utx.652	13.9	12.2	0.877698
Chd7.7229	15.99	14.1	0.881801
Pcmt1.619	16.1	14.2	0.881988
Smarcd3.1591	11.78	10.4	0.882852
Smyd3.438	17.9	15.9	0.888268
Jmjd2b.4170	20.9	18.6	0.889952
Jhdm1d.2087	5.45	4.86	0.891743
Brdt.353	25.51	22.77	0.892591
Sfmbt2.3592	13.4	12	0.895522
Mta2.511	24.1	21.6	0.896266
Hira.4298	7.64	6.85	0.896597
Brd2.1714	27.97	25.1	0.89739
Ssrp1.2237	29.5	26.5	0.898305
Mta3.1523	21	18.9	0.9
Nap1l1.2360	32.2	29	0.900621
Prdm14.1756	13.96	12.6	0.902579
Mll5.1687	25.4	23.1	0.909449
Suz12.4300	22.4	20.4	0.910714
Mbd2.1117	9.54	8.69	0.910901
Brdt.1001	21.28	19.4	0.911654
Prdm16.8212	9.3	8.48	0.911828
Atm.137	7.73	7.07	0.914618
Cbx7.2504	8.47	7.76	0.916175
Cecr2.5286	12.33	11.3	0.916464
Phf1.2400	15.7	14.4	0.917197
Srcap.7360	14.6	13.4	0.917808
Prdm15.1796	16.96	15.6	0.919811
Clock.5863	11.02	10.2	0.92559
Ring1.1034	13.5	12.5	0.925926
Padi4.1058	12.85	11.9	0.92607
Parp1.1124	10.3	9.54	0.926214
Prmt3.502	19.2	17.8	0.927083
Smarca5.1139	16.9	15.7	0.928994
Trim66.394	30.1	28.01	0.930565
Jmjd4.1722	6.8	6.34	0.932353
Prmt8.302	22.5	21	0.933333
Myst4.3568	11.99	11.2	0.934112
Prkaa2.2748	12.2	11.4	0.934426
Chd2.8087	10.78	10.1	0.93692
Hdac9.4083	12.8	12	0.9375
Psip1.2474	20.9	19.6	0.937799
Chd3.482	16.42	15.4	0.937881
Baz2b.857	21	19.7	0.938095
Setdb2.990	14.7	13.8	0.938776
Brd7.2042	19.68	18.5	0.940041
Baz1a.2451	7.62	7.17	0.940945
Setd2.1467	14.02	13.2	0.941512
L3mbtl.1906	8.9	8.39	0.942697
Prmt6.247	19.2	18.1	0.942708
Sirt2.1460	10.8	10.2	0.944444
Mta1.1003	21.7	20.5	0.9447
Hdac5.2060	21.91	20.7	0.944774
Jmjd3.4527	12.7	12	0.944882
Hdac4.3273	14.7	13.9	0.945578
Zmynd8.2277	26.53	25.1	0.946099
Fkbp1a.827	32.05	30.4	0.948518
Nap1l1.3554	19.6	18.6	0.94898
Rbbp5.26565	23.7	22.5	0.949367
Mll5.1525	17.8	16.9	0.949438
Prmt2.1067	18.2	17.3	0.950549
Setdb1.1145	18.7	17.8	0.951872
Sirt3.869	13.96	13.3	0.952722
Prdm6.1839	5.1	4.86	0.952941
Hells.2323	10.9	10.4	0.954128
Zmynd8.2067	33.61	32.1	0.955073
Ing2.649	7.63	7.29	0.955439
Rbbp4.2511	5.7	5.45	0.95614
Smarcd1.690	11.4	10.9	0.95614
Chd9.10928	11.8	11.3	0.957627
Mll3.1099	12	11.5	0.958333
Ash1l.8132	8.4	8.08	0.961905
Satb1.1401	8.04	7.74	0.962687
Hdac8.397	16.2	15.6	0.962963
Evi1.652	11.73	11.3	0.963342
Chd1l.2598	10.2	9.86	0.966667
Chd7.1502	13.3	12.9	0.969925
Fkbp1a.851	14.02	13.6	0.970043
Dmap1.1354	13.7	13.3	0.970803
Pcgf2.690	10.4	10.1	0.971154
Smyd3.2607	20.8	20.2	0.971154
Sirt5.1219	10.8	10.5	0.972222
Morf4l1.281	18.1	17.6	0.972376
Prdm1.919	24.99	24.3	0.972389
Atr.6186	11.5	11.2	0.973913
Myst4.6527	27.5	26.8	0.974545
Jmjd2d.1143	16.7	16.3	0.976048
Prdm2.4956	9.7	9.47	0.976289
Jmjd3.6151	17.6	17.2	0.977273
Smyd2.1421	18.2	17.8	0.978022
Setd1b.3557	15.2	14.9	0.980263
Prdm13.2828	15.9	15.6	0.981132
Utx.4510	16.1	15.8	0.981366
Usp22.3603	16.4	16.1	0.981707
Ehmt2.3146	35.56	35.2	0.989876
Dub2a.1445	6.57	6.51	0.990868
Hat1.1528	6.34	6.29	0.992114
Atm.4098	8.72	8.71	0.998853
Tet3.5930	18.02	18	0.99889
Cbx5.1309	10.7	10.7	1
Chd2.926	10.3	10.3	1
Rbbp4.2088	10.4	10.4	1
Sirt2.1600	16.4	16.4	1
H2afz.909	10.76	10.8	1.00372
Dnmt1.4848	12.13	12.2	1.00577
Prmt1.264	16.9	17	1.00592
Brd7.775	18.97	19.1	1.00685
Utx.4317	15.98	16.1	1.00751
Jmjd1b.6504	11.96	12.1	1.01171
Zmynd11.2395	11.66	11.8	1.01201
Prkcd.161	13.3	13.5	1.01504
Smarca5.4522	26.1	26.5	1.01533
Baz1b.3683	5.21	5.29	1.01536
Setdb2.809	18.9	19.2	1.01587
Hdac4.1903	14.35	14.6	1.01742
Sirt6.937	10.02	10.2	1.01796
Rbbp5.2655	22.2	22.6	1.01802
Srcap.11381	15.8	16.1	1.01899
Prdm2.4191	7.6	7.75	1.01974
L3mbtl.263	9.9	10.1	1.0202
Chd1.4558	13.51	13.8	1.02147
Dnmt3a.4173	30.23	30.9	1.02216
Baz1a.4993	13.38	13.7	1.02392
Phip.10157	27.3	27.97	1.02454
Cbx8.1120	9.2	9.45	1.02717
Jarid1c.2010	16.6	17.1	1.03012
Prkaa2.4825	12.9	13.3	1.03101
Myst4.6644	25.5	26.3	1.03137
Polr2b.2475	19.1	19.7	1.03141
Cbx2.3545	9.98	10.3	1.03206
Prmt2.154	12.1	12.5	1.03306
Jmjd2b.2905	10.44	10.8	1.03448
Smyd4.2959	11.1	11.5	1.03604
Setd3.795	10.8	11.2	1.03704
Prdm12.603	17.2	17.9	1.0407
Myst1.724	26.2	27.3	1.04198
Dub2a.1391	6.38	6.65	1.04232
Cecr2.1201	7.06	7.4	1.04816
Phf1.561	14.2	14.9	1.0493
Sirt1.1779	19.9	20.9	1.05025
Tet3.4861	11.03	11.6	1.05168
Myst4.5452	34.3	36.1	1.05248
Prdm11.3216	18.9	19.9	1.05291
Jmjd2a.3033	32.1	33.8	1.05296
Hdac8.1692	9.37	9.88	1.05443
Smyd1.1302	21.8	23	1.05505
Prdm13.2613	10.7	11.3	1.05607
Jmjd2d.2358	24.9	26.3	1.05622
Prmt7.45	11.6	12.3	1.06034
Tet3.2282	18.2	19.3	1.06044
Mbd4.3297	14.8	15.7	1.06081
Hira.2835	8.22	8.72	1.06083
Mbd3.579	5.7	6.05	1.0614
Chd6.311	24.57	26.1	1.06227
MLL5.1398	31.3	33.3	1.0639
Phip.6197	38.47	41.1	1.06836
Sirt7.1238	8.03	8.58	1.06849
Ube2b.1661	23.95	25.6	1.06889
Smarcc2.1398	10.1	10.8	1.06931
Brd3.187	15.61	16.7	1.06983
Carm1.1717	11.3	12.1	1.0708
Prdm12.481	35.2	37.7	1.07102
Hdac6.4026	12.6	13.5	1.07143
Suv39h1.496	22.4	24	1.07143
Usp51.2194	16.6	17.8	1.07229
Pbrm1.6937	28.63	30.8	1.07579
Prkaa1.4596	9.2	9.9	1.07609
Wbp7.2972	27.4	29.5	1.07664
Chd4.3326	16.13	17.4	1.07874
Zmynd8.4838	24.46	26.4	1.07931
Jmjd1b.6406	16.3	17.6	1.07975
Trim24.2178	21.76	23.5	1.07996
Jmjd4.1796	8.6	9.29	1.08023
Smyd4.3439	21.1	22.8	1.08057
Dnmt3l.1049	11.9	12.9	1.08403
Prmt5.56	16.4	17.8	1.08537
Chaf1a.2122	6.74	7.34	1.08902
Jmjd2c.738	11.2	12.2	1.08929
Hdac5.1115	12.66	13.8	1.09005
Sirt7.844	15.4	16.8	1.09091
Mbd4.3541	10.7	11.7	1.09346
Jarid1c.1882	8.76	9.61	1.09703
Cecr2.1663	21.32	23.4	1.09756
Mbd3.1354	13.12	14.4	1.09756
Sirt1.688	20.2	22.2	1.09901
Ino80.2062	11.1	12.2	1.0991
Aof2.1869	15.8	17.5	1.10759
Kat2b.3494	11.9	13.2	1.10924
Hdac5.1936	19.2	21.3	1.10938
Setd8.2632	26.8	29.8	1.11194
Prdm8.3048	18.7	20.8	1.1123
Brpf1.2813	13.3	14.8	1.11278
Actl6b.989	12.76	14.2	1.11285
Smyd1.1658	12.4	13.8	1.1129
Bmi1.2561	17.16	19.1	1.11305
Chd9.3919	12.2	13.6	1.11475
Jarid1b.382	11.2	12.5	1.11607
Taf1.7786	23.01	25.7	1.11691
Jarid1a.10802	8.6	9.61	1.11744
Jarid1d.4830	14.3	16	1.11888
Jmjd1b.1014	11.7	13.1	1.11966
Elp3.592	20.7	23.2	1.12077
Mll1.4195	24.97	28	1.12135
Polr2b.3412	10.7	12	1.1215
Baz2b.4462	27.9	31.3	1.12186
Smyd5.1643	22.6	25.4	1.12389
Prmt1.1014	11.2	12.6	1.125
Cbx4.5120	13.76	15.5	1.12645
Hdac4.331	9.2	10.4	1.13043
Chd3.7148	19.4	22	1.13402
Prdm14.2348	13.1	14.9	1.1374
Ube2i.40	14.5	16.5	1.13793
Sirt2.1418	13.6	15.5	1.13971
Nsd1.5640	12.1	13.8	1.1405
Utx.888	16.2	18.5	1.14198
Setd2.1785	16.02	18.3	1.14232
Ctsl.940	16.25	18.6	1.14462
Wdr82.1889	19.2	22	1.14583
Usp51.1997	30.1	34.5	1.14618
Hdac8.900	15.7	18	1.1465
Sirt6.421	12.1	13.9	1.14876
Ube2i.2498	18.1	20.8	1.14917
Sirt1.1708	27.5	31.7	1.15273
Mll1.16168	13.7	15.8	1.15328
Cbx1.1004	7.6	8.77	1.15395
Asxl2.6593	10.57	12.2	1.15421
Pcgf2.982	16.2	18.7	1.15432
Brpf1.4159	26.92	31.1	1.15527
Prdm15.1690	13.5	15.6	1.15556
Jarid1d.2138	5.7	6.59	1.15614
Chd1.746	21.45	24.8	1.15618
Dot1.3626	18.63	21.6	1.15942
Clock.693	11.62	13.5	1.16179
Cbx7.1639	8.4	9.76	1.1619
Chd5.2301	21.51	25	1.16225
Sfmbt1.1802	5.3	6.16	1.16226
Mll3.2993	16.8	19.6	1.16667
Ube2i.2447	14.4	16.8	1.16667
Ncoa3.3815	6.2	7.24	1.16774
Smyd4.3414	30.4	35.5	1.16776
Kat2b.1306	8.55	9.99	1.16842
Aof2.2857	11.88	13.9	1.17003
Sirt5.1032	8.04	9.42	1.17164
Fbxl10.3131	16.8	19.7	1.17262
Tet1.4582	16.8	19.7	1.17262
Prdm5.1353	13.3	15.6	1.17293
Smarca2.1061	13.2	15.5	1.17424
Sirt5.586	7.7	9.05	1.17532
Rnf2.2809	16.5	19.4	1.17576
Chd5.6392	22.02	25.9	1.1762
Setd8.2622	15.3	18	1.17647
Trim66.4975	43.95	51.8	1.17861
Wbp7.5587	16.6	19.6	1.18072
Aurkb.1803	20.05	23.7	1.18204
Sirt4.1490	14.4	17.1	1.1875
Prmt5.266	21.01	25	1.18991
Smarca1.1613	18.9	22.5	1.19048
Hdac2.440	9.12	10.9	1.19518
Ube2e1.1207	22.8	27.3	1.19737
Prdm13.2936	16.5	19.8	1.2
Ash2l.586	15.47	18.6	1.20233
Asxl3.11070	11.3	13.6	1.20354
Ehmt1.859	16.95	20.4	1.20354
Srcap.5342	20.6	24.8	1.20388
Smyd5.2048	18.6	22.4	1.2043
Dot1.845	8.3	10	1.20482
Srcap.3130	14.6	17.6	1.20548
Prmt3.985	23.2	28	1.2069
Atad2b.5670	11.5	13.95	1.21304
Prmt1.630	11.1	13.5	1.21622
Ube2e1.228	9.1	11.1	1.21978
Suv39h2.4184	22.8	27.9	1.22368
Brd8.1750	26.28	32.2	1.22527
Mecp2.2287	8.4	10.3	1.22619
Asxl3.11073	13.36	16.4	1.22754
Setd2.4051	12.1	14.9	1.2314
Dnmt3a.2338	11.1	13.7	1.23423
Parp2.574	14.5	17.9	1.23448
Ing2.1788	8.58	10.6	1.23543
Zmynd8.2361	21.03	26.02	1.23728
Chd3.7149	23.6	29.2	1.23729
Sirt3.462	19.7	24.4	1.23858
Ube2i.2212	19.92	24.7	1.23996
Utx.1445	17.7	22.1	1.24859
Mta3.1663	20.1	25.1	1.24876
Atad2b.4117	12.4	15.5	1.25
Setd2.182	13.43	16.8	1.25093
Padi4.295	19.9	24.9	1.25126
Smarca1.1893	19.8	24.8	1.25253
Smarca5.3886	14.9	18.7	1.25503
Phip.9898	37.19	46.7	1.25571
Atr.7888	13.21	16.6	1.25662
Bptf.7211	10.98	13.8	1.25683
Ino80.458	10.98	13.8	1.25683
Aurkb.520	25.85	32.5	1.25725
Prdm9.1838	15.5	19.5	1.25806
Dub2a.1397	8.18	10.3	1.25917
Prdm6.1790	19.6	24.7	1.2602
Prdm8.3042	16.5	20.8	1.26061
Setmar.1193	18.8	23.7	1.26064
Baz1b.5646	12.13	15.3	1.26134
Atad2.5509	36.2	45.7	1.26243
Pbrm1.4477	33.1	41.9	1.26586
Asxl1.5221	6.4	8.13	1.27031
Mll3.15396	11.4	14.5	1.27193
Satb1.2566	13.6	17.3	1.27206
Prdm5.908	15.6	19.9	1.27564
Atr.4762	16.03	20.5	1.27885
Prdm1.711	17.95	23	1.28134
Prkaa1.3954	13.5	17.3	1.28148
Cbx4.2573	14.9	19.1	1.28188
Smyd2.1476	22.6	29	1.28319
Smyd1.1635	23.2	29.9	1.28879
Hdac2.439	10.39	13.4	1.2897
Jmjd2d.2310	15.8	20.4	1.29114
Prdm16.5683	15.1	19.5	1.29139
Sirt3.1236	11.3	14.6	1.29204
Prdm5.984	16.3	21.1	1.29448
Dnmt3l.760	10.41	13.5	1.29683
Psip1.1311	13.4	17.4	1.29851
Setmar.1589	13.7	17.8	1.29927
Atm.9396	17.7	23	1.29944
Cbx5.4409	15.84	20.6	1.30051
Crebbp.704	12.43	16.2	1.3033
Baz1a.2095	17.87	23.3	1.30386
Prdm10.1130	16.3	21.3	1.30675
Hdac6.3838	25.4	33.2	1.30709
Setdb2.638	15.9	20.8	1.30818
Smarcc2.2541	21.7	28.4	1.30876
Satb1.710	5.99	7.85	1.31052
Sp110.456	11.98	15.7	1.31052
Chaf1b.566	15.56	20.4	1.31105
Chd5.5471	15.1	19.8	1.31126
Asxl1.3548	11.58	15.2	1.31261
Atrx.5490	20.55	27	1.31387
Dnmt3l.1350	12.48	16.4	1.3141
Cbx6.3332	10.03	13.2	1.31605
Sirt4.105	13.96	18.4	1.31805
Cbx5.8586	8.57	11.3	1.31855
Padi4.2336	17.8	23.5	1.32022
Prdm12.1421	15.3	20.2	1.32026
Chd6.9610	32.63	43.1	1.32087
Phip.9836	30.85	40.9	1.32577
Sp110.1320	12.8	16.97	1.32578
Sp110.940	10.62	14.1	1.32768
Smarce1.2154	13.7	18.2	1.32847
Mecp2.1627	14.2	18.9	1.33099
Ash2l.1135	15.7	21	1.33758
Prdm12.2351	22.8	30.5	1.33772
Ring1.669	12.1	16.2	1.33884
Cbx6.3969	13.5	18.1	1.34074
Smyd5.2044	14.9	20	1.34228
Suv39h2.2981	18.9	25.4	1.34392
Brwd1.449	29.36	39.5	1.34537
Tet1.3966	17.5	23.6	1.34857
Baz2a.2740	14.3	19.3	1.34965
Prdm15.2734	15.1	20.4	1.35099
Jmjd4.2677	9.5	12.9	1.35789
Prdm11.2306	13.4	18.2	1.35821
Satb1.1478	17.3	23.5	1.35838
Sp140.1902	12.33	16.8	1.36253
Brwd1.316	20.52	28	1.36452
Phf2.5166	11.4	15.6	1.36842
Ing2.2176	10.37	14.2	1.36933
Rbbp5.2974	11.2	15.4	1.375
Pcgf2.507	23.7	32.6	1.37553
Psip1.1596	14.8	20.4	1.37838
Suv39h1.1016	12.6	17.4	1.38095
Hdac1.1053	17.93	24.8	1.38316
Asxl2.11	9.1	12.6	1.38462
Men1.219	18.4	25.5	1.38587
Cbx4.1844	13.13	18.2	1.38614
Setd1a.5859	19.6	27.2	1.38776
Hdac11.2058	10.77	15	1.39276
Tet1.3241	22.96	32	1.39373
Smyd4.3333	28.6	39.9	1.3951
Brdt.1077	9.1	12.7	1.3956
Cbx1.1103	13.17	18.4	1.39711
Prmt3.838	21.4	29.9	1.3972
Nap1l2.1695	14.6	20.4	1.39726
Actl6b.1221	6.35	8.89	1.4
Brd7.2133	8.2	11.5	1.40244
Trim66.8429	30.12	42.4	1.4077
Sfmbt2.3160	22.97	32.4	1.41054
Setdb2.810	26.2	37	1.41221
Elp3.219	26.1	36.9	1.41379
Jarid1c.1886	17.4	24.6	1.41379
Asxl3.10021	14.7	20.8	1.41497
Aof2.1956	28.57	40.6	1.42107
Bmi1.895	18.21	25.9	1.4223
Nap1l1.3414	16.5	23.5	1.42424
Cbx7.1634	10.04	14.3	1.4243
Prdm8.2290	14.02	20	1.42653
Phf2.3668	14.01	20.1	1.43469
Suv420h2.686	18.33	26.3	1.43481
Sp140.786	6.06	8.7	1.43564
Prdm5.1429	17.6	25.3	1.4375
Nap1l3.743	15.1	21.8	1.44371
Prmt1.243	11.4	16.5	1.44737
Setdb2.1417	25.9	37.5	1.44788
Chd7.5857	29.21	42.3	1.44813
Mta1.1053	16.2	23.5	1.45062
Ctsl.1947	11.7	17.1	1.46154
Jarid1d.3002	9.44	13.8	1.46186
Usp27x.3592	12.24	17.9	1.46242
Crebbp.3582	9.57	14	1.4629
Smarcd3.847	18.3	26.8	1.46448
Actl6b.819	11.5	16.9	1.46957
Jarid1a.11640	14.3	21.2	1.48252
Prdm15.1034	26.4	39.2	1.48485
Suv420h2.287	19.44	28.9	1.48663
Myst2.507	26.4	39.4	1.49242
Rluc.713	8.3	12.4	1.49398
Phip.9305	12.5	18.7	1.496
Chd7.1269	29.1	43.6	1.49828
Actl6b.917	26.67	40	1.49981
Prdm8.3062	16.9	25.5	1.50888
Parp1.2887	5.5	8.3	1.50909
Setd7.5317	24.7	37.4	1.51417
Jmjd2a.1498	9.57	14.5	1.51515
Chd1l.2804	16.8	25.6	1.52381
Chd3.6496	9.77	14.9	1.52508
Prdm9.77	11.7	17.9	1.52991
Setd1a.643	17.2	26.4	1.53488
Parp2.1677	8.98	13.8	1.53675
Mll2.2730	19.97	30.8	1.54231
Sirt4.1806	14.2	22	1.5493
Hdac1.245	10.18	15.8	1.55206
Rnf2.2203	9.9	15.4	1.55556
Phf1.637	15.5	24.2	1.56129
Prdm16.8363	12.6	19.7	1.56349
Setd8.2578	10.5	16.5	1.57143
Tet1.6628	18.5	29.1	1.57297
Ash1l.1280	14.3	22.5	1.57343
Sirt7.841	14.1	22.2	1.57447
Kat5.679	6.12	9.65	1.5768
Setd2.3632	24.98	39.5	1.58127
Asxl3.6824	18.3	29	1.5847
Prdm9.496	12.3	19.5	1.58537
Hdac2.1919	13.87	22	1.58616
Prdm10.318	15.8	25.2	1.59494
Suv39h1.1202	8.5	13.6	1.6
Sp110.207	5.93	9.5	1.60202
Gtf3c4.3163	13.7	22	1.60584
Prdm14.2271	27.5	44.7	1.62545
Mbd1.1387	5.9	9.62	1.63051
Asxl3.8947	14.7	24	1.63265
Mta1.1363	15.1	24.7	1.63576
Mll2.4285	26.1	42.7	1.63602
Chd8.6946	22.7	37.3	1.64317
Bptf.8224	24.73	40.7	1.64577
Cbx7.745	7.1	11.7	1.64789
Setd4.1308	9.85	16.3	1.65482
Nsd1.5598	16.8	28	1.66667
Rnf2.1856	17.5	29.3	1.67429
Paxip1.3670	17.96	30.1	1.67595
Prdm14.1934	23.95	40.2	1.6785
Jhdm1d.3273	30.48	51.2	1.67979
Sp140.1255	6.01	10.1	1.68053
Prdm2.1020	7.6	12.8	1.68421
Prdm16.680	20.7	34.9	1.68599
Smarce1.2096	13.4	22.6	1.68657
Wdr82.3705	16.6	28	1.68675
Hdac1.1830	11.44	19.4	1.6958
Prdm6.1018	15.9	27.1	1.7044
Trim24.1040	16.83	28.7	1.70529
Hdac2.1184	17.9	30.7	1.71508
Mta2.1284	18.3	31.4	1.71585
Ash1l.1031	17.9	30.8	1.72067
Jarid1d.2800	10.6	18.4	1.73585
Asxl1.2020	7.71	13.5	1.75097
Sin3b.326	8.9	15.6	1.75281
Cbx4.4403	12.31	21.6	1.75467
Nap1l2.1180	11.9	21	1.76471
Setmar.1195	18.7	33.1	1.77005
Paxip1.3562	13.9	24.7	1.77698
Nsd1.2795	7.88	14.1	1.78934
Hdac2.1611	8.2	14.8	1.80488
Parp1.3790	16.5	29.8	1.80606
Prkcd.707	13.2	24.1	1.82576
Asxl2.7253	14.1	25.9	1.83688
Prkcd.1389	10.08	18.7	1.85516
Sp140.702	9.81	18.3	1.86544
Asxl3.6101	20.04	37.4	1.86627
Mll2.11374	16.05	30.1	1.87539
Ncoa3.1032	17.1	32.1	1.87719
Atrx.7377	14.1	26.5	1.87943
Phf1.1098	10.7	20.3	1.8972
Smarcd3.1323	15.97	30.3	1.89731
Jmjd2b.1151	10	19	1.9
Ctsl.1941	7.2	13.7	1.90278
Actl6b.379	11.7	22.3	1.90598
Crebbp.4463	22.42	42.9	1.91347
Bmi1.1746	27.33	52.4	1.91731
Brd8.2092	12.4	23.9	1.92742
Rbbp5.1634	12.4	24.1	1.94355
Smarce1.2337	15.8	31.1	1.96835
Brd7.808	10.4	20.9	2.00962
Elp3.215	14.05	28.3	2.01423
Chaf1b.901	14.9	30.2	2.02685
Sirt6.1609	7.99	16.2	2.02753
Prmt5.2293	9.6	19.6	2.04167
Chd1l.2305	12.87	27	2.0979
Rnf2.2538	10.2	21.4	2.09804
Prdm16.8571	17.2	36.2	2.10465
Asxl2.7130	9.37	19.9	2.1238
Chaf1b.692	10.82	23	2.12569
Paxip1.3451	12.7	27.1	2.13386
Atad2b.6149	5.8	12.5	2.15517
Parp2.1006	14.1	30.5	2.16312
Mbd1.746	7.94	17.2	2.16625
Phf2.5132	24.4	53	2.17213
Padi4.1042	8.4	18.7	2.22619
Atm.7782	8	17.9	2.2375
Sp140.1101	11.83	26.5	2.24007
Prdm5.2148	11.4	25.7	2.25439
Prdm14.530	19.5	45	2.30769
Prdm13.2702	5.8	13.6	2.34483
Smyd3.980	11.5	27	2.34783
Elp3.117	13.22	31.6	2.39032
Asxl1.3785	5.38	13.1	2.43494
Chd6.4988	7.92	19.6	2.47475
Prmt8.1854	13.8	34.2	2.47826
Ash1l.3810	7.5	18.6	2.48
Bptf.3234	12.12	30.1	2.4835
Crebbp.2064	11.7	29.2	2.49573
Sirt5.1290	6.7	17.2	2.56716
Prdm6.1823	19.1	49.1	2.57068
Ing2.1400	8.73	22.5	2.57732
Sirt4.633	7.5	19.4	2.58667
Ash2l.2130	7.97	24.1	3.02384
Parp1.3789	10.3	32.4	3.14563
Baz1a.5946	18.34	61.9	3.37514
