# Supplementary material for: The transcriptional cofactor TRIM33 prevents apoptosis in B lymphoblastic leukemia by deactivating a single enhancer
Source: eLife. 2015 Apr 28;4:e06377. doi: 10.7554/eLife.06377 (PMC4409649; doi:10.7554/eLife.06377)
Supplement: Supplementary file 2. — Sequences of primers, shRNAs, and sgRNAs used in this study. DOI: http://dx.doi.org/10.7554/eLife.06377.020 [file elife06377s002.xlsx]

## Sheet: Sheet1
RT-qPCR Primers
mGapdh RT Fwd primer:	TTCACCACCATGGAGAAGGC
mGapdh RT Rev primer:	CCCTTTTGGCTCCACCCT
mBim RT Fwd primer:	ACAAACCCCAAGTCCTCCTT
mBim RT Rev primer:	CGCAGATCTTCAGGTTCCTC
ChIP-qPCR Primers
Bim enhancer -160.6kb Fwd:	ACTCCCCTCTCCTCCCAGTA
Bim enhancer -160.6kb Rev:	ACCTGCAGTGTCTTGCAGTG
Bim enhancer -160kb Fwd:	TTGGGCCAGTCTTTGGTTAG
Bim enhancer -160kb Rev:	AAAGACAGCAACCCATCCAC
Bim enhancer -130.6kb Fwd:	TTGGGCCAGTCTTTGGTTAG
Bim enhancer -130.6kb Rev:	AAAGACAGCAACCCATCCAC
Bim enhancer -117.6kb Fwd:	GTACAGCTCCGGTTCTCAGC
Bim enhancer -117.6kb Rev:	TGTCCACAGAAGCCAGAAGA
Bim enhancer -117.3kb Fwd:	TAGGGGAACCCAGACAAGTG
Bim enhancer -117.3kb Rev:	TCTTCACCCTCAGACGCTTT
Bim enhancer -116.7kb Fwd:	CCAGATGAAAAAGGGAAGCA
Bim enhancer -116.7kb Rev:	ATCTCTGGCCTGGGAACTTT
Bim enhancer -116.5kb Fwd:	GAGGAGAGGAGGGAAAGGAA
Bim enhancer -116.5kb Rev:	TGACCAACTGCTCTGCTCTG
Bim enhancer -98.6kb Fwd:	CATGTTTGTCCCCCTACACC
Bim enhancer -98.6kb Rev:	TGTGCTTGGACTGTTCCTTG
Bim TSS Fwd:	TCCACTTGGATTCACACCAC
Bim TSS Rev:	CAGACATTGGGTGGACGAG
Atp1b3 enhancer -34.9kb Fwd:	AACTGCCAAAGCACCATTTC
Atp1b3 enhancer -34.9kb Rev:	TATGGTGTGAAGGAGCCACA
Atp1b3 enhancer -35.3kb Fwd:	CACGAGACACCACAATCAGC
Atp1b3 enhancer -35.3kb Rev:	AGGGGAAGCAAGAAGGAGAA
Atp1b3 enhancer -35.9kb Fwd:	ATGGTTGTGAGCCACCATGT
Atp1b3 enhancer -35.9kb Rev:	TGGCTCAGCTGATAAGAGCA
PCR Primers for mouse genotyping
RosaPrimA:	AAAGTCGCTCTGAGTTGTTAT
RosaPrimB:	GCGAAGAGTTTGTCCTCAACC
RosaPrimC:	GGAGCGGGAGAAATGGATATG
MiLocusRev:	CACCCTGAAAACTTTGCCCC
ColA1-Fwd:	AATCATCCCAGGTGCACAGCATTGCGG
ColA1-Rev:	CTTTGAGGGCTCATGAACCTCCCAGG
SAdpA-Rev:	ATCAAGGAAACCCTGGACTACTGCG
TgRLuc713:	AAGCATTATAATTCCTATGCCTAC
TgTrim33.1271:	AACTAGTACATACCTGTTGCCTAC
PCR primers for detecting Bim -117 deletion
Bim deletion Fwd primer 1:	GCCTGTAACTCCAGTTCAAGGGGATCCAATGCC
Bim deletion Rev primer 2:	CCCTTACCTGAAGCATGACCACATTGTCACC
shRNA sequences (97mer oilgo template for PCR cloning)
Ren.713	TGCTGTTGACAGTGAGCGCAGGAATTATAATGCTTATCTATAGTGAAGCCACAGATGTATAGATAAGCATTATAATTCCTATGCCTACTGCCTCGGA
Trim33.1271	TGCTGTTGACAGTGAGCGCCAGGTATGTACTAGTTGTGAATAGTGAAGCCACAGATGTATTCACAACTAGTACATACCTGTTGCCTACTGCCTCGGA
Trim33.1647	TGCTGTTGACAGTGAGCGACAGCTACACAAGTGCAGAATATAGTGAAGCCACAGATGTATATTCTGCACTTGTGTAGCTGCTGCCTACTGCCTCGGA
Trim33.1775	TGCTGTTGACAGTGAGCGCCAGCTAGAGAATGTTACAAAATAGTGAAGCCACAGATGTATTTTGTAACATTCTCTAGCTGTTGCCTACTGCCTCGGA
Trim33.3905	TGCTGTTGACAGTGAGCGACAGGACGAAGATGATGGTGAATAGTGAAGCCACAGATGTATTCACCATCATCTTCGTCCTGCTGCCTACTGCCTCGGA
Trim33.4027	TGCTGTTGACAGTGAGCGCTCGGTTGTTAAGAAGAAGGAATAGTGAAGCCACAGATGTATTCCTTCTTCTTAACAACCGATTGCCTACTGCCTCGGA
Trim33.4361	TGCTGTTGACAGTGAGCGCCAGGTACTCAAGATAACTTAATAGTGAAGCCACAGATGTATTAAGTTATCTTGAGTACCTGTTGCCTACTGCCTCGGA
TRIM33.737	TGCTGTTGACAGTGAGCGCCTAGTTGTGAAGACAATGCAATAGTGAAGCCACAGATGTATTGCATTGTCTTCACAACTAGTTGCCTACTGCCTCGGA
TRIM33.834	TGCTGTTGACAGTGAGCGCACACAAACAAGAACAGTTGAATAGTGAAGCCACAGATGTATTCAACTGTTCTTGTTTGTGTATGCCTACTGCCTCGGA
TRIM33.737	TGCTGTTGACAGTGAGCGACAGCAGCACAGCACTACTATATAGTGAAGCCACAGATGTATATAGTAGTGCTGTGCTGCTGCTGCCTACTGCCTCGGA
PU1.1297	TGCTGTTGACAGTGAGCGACACTAAAGACAAGTAAAATTATAGTGAAGCCACAGATGTATAATTTTACTTGTCTTTAGTGGTGCCTACTGCCTCGGA
Bim.2264	TGCTGTTGACAGTGAGCGACCAGTGGTTTTTCTTATGTTATAGTGAAGCCACAGATGTATAACATAAGAAAAACCACTGGCTGCCTACTGCCTCGGA
sgRNA sequences
Bim deletion sgRNA 1:	AACAACTCCCTACCCTCAGT
Bim deletion sgRNA 2:	ACTCTTCAGAATTCTACTAG
